# Supplementary material for: Current State of Modeling Human Psychiatric Disorders Using Zebrafish
Source: Int J Mol Sci. 2023 Feb 6;24(4):3187. doi: 10.3390/ijms24043187 (PMC9959486; doi:10.3390/ijms24043187)
Supplement: Supplementary file 1 [file ijms-24-03187-s001.zip]

Archive with 1 entries (1 files):
- ijms-2141259-supplementary.pdf
